# Supplementary material for: Hypertension and diabetes treatment affordability and government expenditures following changes in patient cost sharing in the “Farmácia popular” program in Brazil: an interrupted time series study
Source: BMC Public Health. 2020 Jan 8;20:24. doi: 10.1186/s12889-019-8095-0 (PMC6951004; doi:10.1186/s12889-019-8095-0)
Supplement: Supplementary file 2 — Additional file 2. Diabetes and Hypertension interrupted time series models - original, analyzed data and graphs. [file 12889_2019_8095_MOESM2_ESM.xlsx]

## Sheet: Table_2
Table 3.
	Baseline			AFP II (April 2009)				SNP (February 2011)
	Level	Trend	2009-03-01	Level AFP II (Change at the intervention)	Trend AFP II	% relative change (AFP II) (April 2010)	2011-01-01	Level SNP (Change at the intervention)	Trend SNP	% relative change (SNP) (February 2012)
Diabetes
Number of individuals	0.598661	0.121188	2.41648	-1.74 (-2.19 to -1.29)	-0.11 (-0.14 to -0.08)	-73.6238	1.16061	4.58 (4.09 to 5.08)	0.32 (0.28 to 0.36)	615.648
Total expenditure *	2.11764	0.356953	7.47194	-4.42 (-7.55 to -1.29)	-0.37 (-0.58 to -0.15)	-69.8815	3.54967	2.9 (-0.35 to 6.16)	0.5 (0.3 to 0.8)	260.553
Percentage MoH	81.3267	-0.323703	76.4712	-13.93 (-15.87 to -11.99)	0.33 (0.2 to 0.46)	-14.2871	61.9771	42.87 (40.85 to 44.89)	0 (-0.16 to 0.16)	69.033
Expentidure per treatment	33.067	-0.110195	31.4141	5.97 (-6.82 to 18.75)	-0.2 (-1.03 to 0.62)	12.4236	30.8813	-15.83 (-28.67 to -2.99)	0.49 (-0.5 to 1.49)	-38.7835
Out of pocket payment	6.25109	0.0732483	7.34981	6.64 (4 to 9.27)	-0.21 (-0.38 to -0.03)	52.372	11.4376	-12.27 (-14.95 to -9.59)	0.13 (-0.08 to 0.34)	-111.343
Hypertension
Number of individuals	0.732915	0.312458	5.41978	-4.88 (-6.63 to -3.12)	-0.3 (-0.42 to -0.17)	-85.9832	1.46058	15.5 (13.59 to 17.41)	0.85 (0.7 to 1.01)	1507.36
Total expenditure *	0.19949	1.27109	19.2658	-19.4 (-36.3 to -2.4)	-1.3 (-2.4 to -0.2)	-93.3194	2.37708	34.6 (17.5 to 51.8)	0.74 (-0.6 to 2.08)	1812.62
Percentage MoH	83.4142	-0.0508355	82.6517	-16.4 (-18.8 to -14)	0.3 (0.1 to 0.5)	-16.1839	70.8252	29.5 (26.9 to 32)	-0.2 (-0.4 to 0)	36.4166
Expentidure per treatment	36.4278	0.0105722	36.5864	4.51 (-17.33 to 26.35)	-0.4 (-1.81 to 1.01)	0.3121	33.3364	-14.6 (-36.49 to 7.3)	0.44 (-1.26 to 2.13)	-34.5857
Out of pocket payment	6.28911	0.0083613	6.41453	7.63 (4.04 to 11.21)	-0.21 (-0.45 to 0.02)	80.7901	9.94123	-9.66 (-13.32 to -5.99)	0.21 (-0.08 to 0.49)	-101.726
*in millions

## Sheet: Model_DISP_Base_table_2
								Model Obs	Percentrelative change
		OPG						.
								First Intervention
DM_ind_count_d	Coef.	Std. Err.	t	P>t	[95% Conf.	Interval]		3.99192
								-2.939	-0.736238
Tempo	0.121188	0.0076632	15.81	0	0.105869	0.136506
level_AFP_II_a	-1.73756	0.226278	-7.68	0	-2.18989	-1.28524		Second Intervention
trend_AFP_II_a	-0.109222	0.0163667	-6.67	0	-0.141938	-0.0765054		6.65806	6.15648
level_SNP_a	4.58077	0.247343	18.52	0	4.08633	5.0752		-5.34189
trend_SNP_a	0.320201	0.0197081	16.25	0	0.280805	0.359597		8.10298
_cons	0.598661	0.139534	4.29	0	0.319737	0.877585		9.41915
								Model
		OPG						.
								First Intervention
DM_Total_exp	Coef.	Std. Err.	t	P>t	[95% Conf.	Interval]		1.21123e+07
								-8.46428e+06	-0.698815
Tempo	356953	50268.7	7.1	0	256467	457438
level_AFP_II_a	-4417562	1565916	-2.82	0.006	-7547784	-1287340		Second Intervention
trend_AFP_II_a	-367883	107361	-3.43	0.001	-582495	-153272		19965284
level_SNP_a	2904400	1630404	1.78	0.08	-354732	6163532		-1.65577e+07	2.60553
trend_SNP_a	543105	129280	4.2	0	284678	801532		8.87855e+06
_cons	2117644	994729	2.13	0.037	129208	4106080		1.22861e+07
								Model
								First Intervention
DM_perc_MS	Coef.	Std. Err.	t	P>t	[95% Conf.	Interval]		72.263
								-10.3243	-0.142871
Tempo	-0.323703	0.0311265	-10.4	0	-0.385924	-0.261482
level_AFP_II_a	-13.9319	0.970307	-14.36	0	-15.8715	-11.9923		Second Intervention
trend_AFP_II_a	0.327968	0.0664783	4.93	0	0.19508	0.460857		65.1415
level_SNP_a	42.8699	1.00973	42.46	0	40.8515	44.8883		-3.10896	0.69033
trend_SNP_a	-0.0042652	0.0800505	-0.05	0.958	-0.164284	0.155753		42.823
_cons	81.3267	0.616545	131.91	0	80.0943	82.5592		104.856
		OPG						Model
								First Intervention
DM_exp_capita	Coef.	Std. Err.	t	P>t	[95% Conf.	Interval]		29.9815
								3.72478	0.124236
Tempo	-0.110195	0.193608	-0.57	0.571	-0.497212	0.276821
level_AFP_II_a	5.96539	6.39525	0.93	0.355	-6.81853	18.7493		Second Intervention
trend_AFP_II_a	-0.203691	0.413497	-0.49	0.624	-1.03026	0.622877		27.5572
level_SNP_a	-15.8297	6.42146	-2.47	0.016	-28.666	-2.99338		-0.756426	-0.387835
trend_SNP_a	0.494128	0.497916	0.99	0.325	-0.501192	1.48945		-10.3943
_cons	33.067	4.12904	8.01	0	24.8132	41.3208		16.4065
		OPG						Model
								First Intervention
DM_exp_capit~c	Coef.	Std. Err.	t	P>t	[95% Conf.	Interval]		8.30204
								4.34795	0.52372
Tempo	0.0732483	0.0408471	1.79	0.078	-0.0084039	0.1549
level_AFP_II_a	6.63544	1.31945	5.03	0	3.99791	9.27298		Second Intervention
trend_AFP_II_a	-0.207954	0.0872389	-2.38	0.02	-0.382342	-0.0335662		9.9135
level_SNP_a	-12.2669	1.34106	-9.15	0	-14.9477	-9.5862		-0.227044	-1.11343
trend_SNP_a	0.134706	0.10505	1.28	0.205	-0.075285	0.344697		-10.7852
_cons	6.25109	0.847779	7.37	0	4.5564	7.94578		-1.09872
								Model
								First Intervention
HTN_ind_coun~d	Coef.	Std. Err.	t	P>t	[95% Conf.	Interval]		9.48173
								-8.1527	-0.859832
Tempo	0.312458	0.0296719	10.53	0	0.253144	0.371771
level_AFP_II_a	-4.87645	0.878386	-5.55	0	-6.63232	-3.12058		Second Intervention
trend_AFP_II_a	-0.297841	0.0633717	-4.7	0	-0.424519	-0.171163		16.3558
level_SNP_a	15.4992	0.957485	16.19	0	13.5852	17.4131		-14.7052	15.0736
trend_SNP_a	0.852845	0.0763096	11.18	0	0.700304	1.00539		24.8804
_cons	0.732915	0.542709	1.35	0.182	-0.351945	1.81777		26.531
								Model
								First Intervention
HTN_Total_exp	Coef.	Std. Err.	t	P>t	[95% Conf.	Interval]		3.579e+07
								-33399007	-0.933194
Tempo	1271090	260380	4.88	0	750597	1791583
level_AFP_II_a	-19400000	8490509	-2.28	0.026	-36300000	-2399550		Second Intervention
trend_AFP_II_a	-1272637	556106	-2.29	0.026	-2384276	-160998		6.3754e+07
level_SNP_a	34600000	8583498	4.03	0	17500000	51800000		-61397021	18.1262
trend_SNP_a	738448	669640	1.1	0.274	-600144	2077039		4.27229e+07
_cons	199490	5467461	0.04	0.971	-10700000	11100000		4.50799e+07
								Model
								First Intervention
HTN_perc_MS	Coef.	Std. Err.	t	P>t	[95% Conf.	Interval]		81.9908
								-13.2693	-0.161839
Tempo	-0.0508355	0.0397986	-1.28	0.206	-0.130392	0.0287208
level_AFP_II_a	-16.3997	1.21829	-13.46	0	-18.835	-13.9644		Second Intervention
trend_AFP_II_a	0.284578	0.0849996	3.35	0.001	0.114666	0.45449		80.8724
level_SNP_a	29.4699	1.28621	22.91	0	26.8988	32.041		-7.00862	0.364166
trend_SNP_a	-0.233743	0.102353	-2.28	0.026	-0.438344	-0.0291417		26.8987
_cons	83.4142	0.768058	108.6	0	81.8789	84.9495		100.763
								Model
								First Intervention
HTN_exp_capita	Coef.	Std. Err.	t	P>t	[95% Conf.	Interval]		36.7238
								0.114615	0.003121
Tempo	0.0105722	0.329664	0.03	0.975	-0.648417	0.669561
level_AFP_II_a	4.51118	10.9256	0.41	0.681	-17.3287	26.3511		Second Intervention
trend_AFP_II_a	-0.399688	0.704078	-0.57	0.572	-1.80712	1.00774		36.9564
level_SNP_a	-14.5975	10.9523	-1.33	0.187	-36.4908	7.29584		-8.67852	-0.345857
trend_SNP_a	0.437944	0.847822	0.52	0.607	-1.25683	2.13272		-9.78009
_cons	36.4278	7.05826	5.16	0	22.3185	50.537		18.4978
								Model
								First Intervention
HTN_exp_capi~c	Coef.	Std. Err.	t	P>t	[95% Conf.	Interval]		6.52323
								5.27013	0.807901
Tempo	0.0083613	0.0558979	0.15	0.882	-0.103377	0.1201
level_AFP_II_a	7.62582	1.79544	4.25	0	4.03678	11.2149		Second Intervention
trend_AFP_II_a	-0.214154	0.119384	-1.79	0.078	-0.452799	0.0244906		6.70718
level_SNP_a	-9.65506	1.83103	-5.27	0	-13.3153	-5.99487		0.55874	-1.01726
trend_SNP_a	0.205793	0.143757	1.43	0.157	-0.0815735	0.493159		-7.39134
_cons	6.28911	1.15194	5.46	0	3.98643	8.5918		-0.125417

## Sheet: Dados_Graphs
Ano_mes	Month	Year	Time	Tempo	level_AFP_II_a	trend_AFP_II_a	level_SNP_a	trend_SNP_a	HTN_ind_count	HTN_Total_exp_Corr	HTN_Total_exp_MS	HTN_exp_capita_MS	HTN_exp_capita_pac	HTN_perc_MS	HTN_perc_pac	DM_ind_count	DM_Total_exp_corr	DM_Total_exp_MS	DM_exp_capita_MS	DM_exp_capita_pac	DM_perc_MS	DM_perc_pac	HTN_ind_count_d	DM_ind_count_d	HTN_exp_capita_corr	DM_exp_capita_corr	residualDM	beta_DM	residualDM_Total_exp	beta_DM_Total_exp	residualDM_exp_capita	beta_DM_exp_capita	residualDM_perc_MS	beta_DM_perc_MS	residualDM_exp_capita_MS	beta_DM_exp_capita_MS	residualDM_exp_capita_pac	beta_DM_exp_capita_pac	residualDM_perc_pac	beta_DM_perc_pac	residualHTN	beta_HTN	residualHTN_Total_exp	beta_HTN_Total_exp	residualHTN_perc_MS	beta_HTN_perc_MS	residualHTN_exp_capita	beta_HTN_exp_capita	residualHTN_exp_capita_MS
2006_10	Oct	2006	561	1	0	0	0	0	112992	4.29818e+06	3.66224e+06	32.4115	5.6282	85.2044	14.7956	61302	2.13133e+06	1.74331e+06	28.438	6.32975	81.7942	18.2058	1.12992	0.61302	38.0397	34.7678	-0.0847415	0.697761	-176875	2.30821e+06	0.662781	34.105	0.423295	81.3709	0.649943	27.7881	0.00286428	6.32689	-0.423295	18.6291	0.0642081	1.06571	1143982	3.1542e+06	1.08046	84.124	0.573239	37.4665	0.807041
2006_11	Nov	2006	562	2	0	0	0	0	181488	7.14074e+06	6.04786e+06	33.3238	6.02176	84.6952	15.3048	95504	3.34462e+06	2.72465e+06	28.5292	6.49155	81.4637	18.5363	1.81488	0.95504	39.3455	35.0207	0.134929	0.820111	671206	2.67341e+06	1.07831	33.9424	0.433721	81.03	0.977657	27.5515	0.0914966	6.40005	-0.433721	18.97	0.43783	1.37705	2.78927e+06	4.35147e+06	0.658702	84.0365	1.91514	37.4304	1.78643
2006_12	Dec	2006	563	3	0	0	0	0	198040	7.72755e+06	6.58809e+06	33.2664	5.75368	85.2546	14.7454	103492	3.64422e+06	2.96267e+06	28.6271	6.58553	81.2978	18.7022	1.9804	1.03492	39.0201	35.2126	0.0924598	0.94246	605608	3.03861e+06	1.43279	33.7798	0.608762	80.689	1.31213	27.3149	0.112318	6.47322	-0.608762	19.311	0.292012	1.68839	2.17881e+06	5.54874e+06	1.30557	83.949	1.62588	37.3943	1.79628
2007_ 1	Jan	2007	564	4	0	0	0	0	196447	7.65002e+06	6.48542e+06	33.0136	5.92831	84.7765	15.2235	100893	3.48569e+06	2.83276e+06	28.0768	6.47155	81.2681	18.7319	1.96447	1.00893	38.9419	34.5484	-0.0558796	1.06481	81872.2	3.40382e+06	0.931171	33.6172	0.920066	80.3481	0.998475	27.0784	-0.0748322	6.54638	-0.920066	19.6519	-0.0352552	1.99973	904014	6746009	0.914996	83.8615	1.58377	37.3581	1.6106
2007_ 2	Feb	2007	565	5	0	0	0	0	206907	8.18693e+06	6.91245e+06	33.4085	6.1597	84.4327	15.5673	104662	3.64609e+06	2.96427e+06	28.3223	6.51451	81.2999	18.7001	2.06907	1.04662	39.5682	34.8368	-0.140539	1.18716	-122928	3.76902e+06	1.38222	33.4546	1.29279	80.0071	1.48054	26.8418	-0.105035	6.61955	-1.29279	19.9929	-0.241993	2.31106	243655	7943278	0.658638	83.7741	2.24615	37.322	2.07263
2007_ 3	Mar	2007	566	6	0	0	0	0	269875	1.09391e+07	9.22724e+06	34.1908	6.34326	84.3508	15.6492	138037	4.84953e+06	3.92302e+06	28.4201	6.71202	80.8949	19.1051	2.69875	1.38037	40.5341	35.1321	0.0708618	1.30951	715308	4134222	1.84009	33.292	1.22872	79.6662	1.8149	26.6052	0.0193038	6.69271	-1.22872	20.3338	0.0763492	2.6224	1.79858e+06	9140547	0.664208	83.6866	3.24814	37.2859	2.92211
2007_ 4	Apr	2007	567	7	0	0	0	0	276761	1.13792e+07	9.44218e+06	34.1167	6.999	82.9773	17.0227	140282	5.03956e+06	4.0154e+06	28.6237	7.30072	79.6776	20.3224	2.76761	1.40282	41.1157	35.9245	-0.0290376	1.43186	540131	4.49942e+06	2.79505	33.1294	0.352347	79.3252	2.25514	26.3686	0.534835	6.76588	-0.352347	20.6748	-0.166129	2.93374	1.04142e+06	10337816	-0.621793	83.5991	3.86593	37.2498	2.91519
2007_ 5	May	2007	568	8	0	0	0	0	323354	1.4128e+07	1.12754e+07	34.8702	8.82177	79.8092	20.1908	160893	5.91061e+06	4.55408e+06	28.305	8.43125	77.0493	22.9507	3.23354	1.60893	43.6919	36.7363	0.054723	1.55421	1.04598e+06	4864627	3.76947	32.9668	-1.93504	78.9843	2.173	26.132	1.5922	6.83905	1.93504	21.0157	-0.0115364	3.24508	2.59288e+06	11535085	-3.70249	83.5116	6.47824	37.2137	3.73578
2007_ 6	Jun	2007	569	9	0	0	0	0	360997	1.5207e+07	1.2485e+07	34.5848	7.54004	82.1008	17.8992	176157	6.20575e+06	4.84439e+06	27.5004	7.72808	78.063	21.937	3.60997	1.76157	42.1249	35.2285	0.0850137	1.67656	975920	5.22983e+06	2.4243	32.8042	-0.580358	78.6434	1.60499	25.8954	0.815867	6.91221	0.580358	21.3566	0.0535559	3.55641	2.4746e+06	12732354	-1.32341	83.4242	4.9473	37.1776	3.51762
2007_ 7	Jul	2007	570	10	0	0	0	0	415269	1.73697e+07	1.42488e+07	34.3121	7.51555	82.0321	17.9679	196239	6.75483e+06	5.2455e+06	26.7302	7.69128	77.6556	22.3444	4.15269	1.96239	41.8277	34.4214	0.163484	1.79891	1159795	5595032	1.77981	32.6416	-0.646863	78.3024	1.07128	25.6589	0.705902	6.98538	0.646863	21.6976	0.284938	3.86775	3.44011e+06	13929623	-1.30458	83.3367	4.68621	37.1415	3.31205
2007_ 8	Aug	2007	571	11	0	0	0	0	471273	1.94207e+07	1.59239e+07	33.789	7.42006	81.9941	18.0059	218771	7.35454e+06	5.68646e+06	25.9927	7.62478	77.319	22.681	4.71273	2.18771	41.2091	33.6175	0.266455	1.92125	1394305	5.96023e+06	1.13851	32.479	-0.642425	77.9615	0.570463	25.4223	0.566233	7.05854	0.642425	22.0385	0.53364	4.17909	4.29383e+06	15126892	-1.25512	83.2492	4.10373	37.1054	2.8561
2007_ 9	Sep	2007	572	12	0	0	0	0	455126	1.78895e+07	1.47369e+07	32.3799	6.92681	82.3775	17.6225	211067	7.06024e+06	5.44254e+06	25.7859	7.66437	77.0872	22.9128	4.55126	2.11067	39.3067	33.4502	0.0670657	2.0436	734802	6325437	1.13381	32.3164	-0.533292	77.6205	0.600148	25.1857	0.532664	7.13171	0.533292	22.3795	0.0608324	4.49043	1565342	16324161	-0.784212	83.1618	2.23746	37.0692	1.51414
2007_10	Oct	2007	573	13	0	0	0	0	487038	1.88919e+07	1.55798e+07	31.989	6.80052	82.4681	17.5319	224389	7.416e+06	5.67474e+06	25.2897	7.75999	76.5203	23.4797	4.87038	2.24389	38.7895	33.0497	0.0779363	2.16595	725357	6.69064e+06	0.895914	32.1538	-0.759303	77.2796	0.340623	24.9491	0.555111	7.20487	0.759303	22.7204	0.0686146	4.80177	1370520	17521430	-0.606143	83.0743	1.75635	37.0331	1.19036
2007_11	Nov	2007	574	14	0	0	0	0	501562	1.94061e+07	1.60391e+07	31.9783	6.71297	82.6499	17.3501	228906	7.59154e+06	5.78878e+06	25.2889	7.87556	76.253	23.747	5.01562	2.28906	38.6913	33.1644	0.000757019	2.2883	535699	7.05584e+06	1.17322	31.9912	-0.685642	76.9386	0.576339	24.7125	0.597523	7.27804	0.685642	23.0614	-0.0974829	5.1131	687392	18718698	-0.336884	82.9868	1.6943	36.997	1.2469
2007_12	Dec	2007	575	15	0	0	0	0	413828	1.67722e+07	1.39665e+07	33.7496	6.77988	83.2717	16.7283	191691	6.6796e+06	5.1517e+06	26.875	7.97066	77.1258	22.8742	4.13828	1.91691	40.5295	34.8457	-0.493742	2.41065	-741442	7421044	3.01705	31.8286	0.528129	76.5977	2.39905	24.476	0.619457	7.35121	-0.528129	23.4023	-1.28616	5.42444	-3.14373e+06	19915968	0.372395	82.8993	3.56858	36.9609	3.08531
2008_ 1	Jan	2008	576	16	0	0	0	0	561884	1.5378e+07	1.01924e+07	18.1397	3.7103	83.0192	16.9808	250393	6.49227e+06	4.31534e+06	17.2343	5.40822	76.1147	23.8853	5.61884	2.50393	40.2658	34.2855	-0.0290717	2.533	-2.11673e+06	7.78625e+06	-9.02353	31.666	-0.142003	76.2567	-7.00511	24.2394	-2.01615	7.42437	0.142003	23.7433	-0.116939	5.73578	-8836087	21113236	0.207336	82.8119	-15.0748	36.9248	-12.4575
2008_ 2	Feb	2008	577	17	0	0	0	0	546990	1.84788e+07	9.8149e+06	17.9435	3.65567	83.0749	16.9251	240624	7.31502e+06	4.04449e+06	16.8083	5.45192	75.5083	24.4917	5.4699	2.40624	39.8702	33.4453	-0.249111	2.65535	-2.7951e+06	8151449	-9.24317	31.5034	-0.407501	75.9158	-7.19446	24.0028	-2.04562	7.49754	0.407501	24.0842	-0.577216	6.04712	-10495996	22310506	0.350553	82.7244	-15.2895	36.8887	-12.5865
2008_ 3	Mar	2008	578	18	0	0	0	0	592953	2.15796e+07	1.07862e+07	18.1907	3.71159	83.0539	16.9461	262292	8.13777e+06	4.37855e+06	16.6934	5.50904	75.1873	24.8127	5.92953	2.62292	39.4747	32.605	-0.15478	2.7777	-2.69312e+06	8516652	-9.13837	31.3408	-0.387595	75.5749	-7.0728	23.7662	-2.06167	7.5707	0.387595	24.4251	-0.428924	6.35845	-10520749	23507774	0.416976	82.6369	-14.9503	36.8526	-12.2721
2008_ 4	Apr	2008	579	19	0	0	0	0	624164	2.46805e+07	1.14114e+07	18.2827	4.11578	81.6247	18.3753	274636	8.96052e+06	4.59784e+06	16.7416	5.98961	73.6503	26.3497	6.24164	2.74636	39.0792	31.7648	-0.15369	2.90005	-2.63905e+06	8881854	-8.44704	31.1782	-1.58364	75.2339	-6.78806	23.5296	-1.65426	7.64387	1.58364	24.7661	-0.428152	6.66979	-10724700	24705044	-0.924688	82.5494	-14.4179	36.8164	-12.1129
2008_ 5	May	2008	580	20	0	0	0	0	675168	2.77813e+07	1.23154e+07	18.2405	4.12096	81.5712	18.4288	296651	9.78328e+06	4.9402e+06	16.6532	5.99202	73.5396	26.4604	6.75168	2.96651	38.6836	30.9245	-0.0558892	3.0224	-2.52932e+06	9247056	-8.37037	31.0156	-1.35333	74.893	-6.63982	23.2931	-1.72502	7.71703	1.35333	25.107	-0.22945	6.98113	-10804542	25902312	-0.890774	82.462	-14.4188	36.7803	-12.088
2008_ 6	Jun	2008	581	21	0	0	0	0	718985	3.08821e+07	1.31392e+07	18.2747	4.15759	81.466	18.534	310242	1.0606e+07	5.11899e+06	16.5	6.0375	73.2113	26.7887	7.18985	3.10242	38.2881	30.0843	-0.0423285	3.14475	-2.62018e+06	9612259	-8.31554	30.853	-1.34073	74.552	-6.55649	23.0565	-1.7527	7.7902	1.34073	25.448	-0.102618	7.29247	-10971128	27099582	-0.908491	82.3745	-14.312	36.7442	-11.9867
2008_ 7	Jul	2008	582	22	0	0	0	0	792921	3.08821e+07	2.52996e+07	31.9068	7.04047	81.9231	18.0769	336863	1.0606e+07	7.82556e+06	23.2307	8.25401	73.784	26.216	7.92921	3.36863	38.9473	31.4847	0.101532	3.2671	628565	9977461	0.794258	30.6904	-0.427033	74.2111	0.410778	22.8199	0.390645	7.86337	0.427033	25.7889	0.325405	7.60381	2.58529e+06	28296850	-0.363926	82.287	2.2392	36.7081	1.71265
2008_ 8	Aug	2008	583	23	0	0	0	0	819427	3.18686e+07	2.61993e+07	31.9727	6.91858	82.2105	17.7895	348208	1.09291e+07	8.04435e+06	23.1021	8.2845	73.605	26.395	8.19427	3.48208	38.8913	31.3867	0.0926327	3.38945	586419	10342664	0.858819	30.5278	-0.265121	73.8701	0.51883	22.5833	0.34797	7.93653	0.265121	26.1299	0.279127	7.91514	2.37448e+06	29494118	0.0109326	82.1995	2.21933	36.672	1.84571
2008_ 9	Sep	2008	584	24	0	0	0	0	854295	3.29876e+07	2.72252e+07	31.8686	6.74529	82.5314	17.4686	362064	1.12365e+07	8.26084e+06	22.816	8.21861	73.5179	26.4821	8.54295	3.62064	38.6139	31.0346	0.108843	3.5118	528634	10707866	0.669337	30.3652	-0.0112962	73.5292	0.469224	22.3467	0.20891	8.0097	0.0112962	26.4708	0.316469	8.22648	2296253	30691388	0.419363	82.1121	1.978	36.6359	1.80872
2008_10	Oct	2008	585	25	0	0	0	0	888702	3.38054e+07	2.79686e+07	31.4713	6.56772	82.7343	17.2657	378657	1.1614e+07	8.50998e+06	22.4741	8.19753	73.2732	26.7268	8.88702	3.78657	38.0391	30.6716	0.152424	3.63415	540961	11073069	0.469001	30.2026	0.084997	73.1882	0.363945	22.1102	0.114671	8.08286	-0.084997	26.8118	0.349201	8.53782	1.91674e+06	31888656	0.709673	82.0246	1.4393	36.5998	1.47863
2008_11	Nov	2008	586	26	0	0	0	0	871663	3.28043e+07	2.71472e+07	31.1441	6.49008	82.7548	17.2452	368901	1.11875e+07	8.20302e+06	22.2364	8.09025	73.3229	26.6771	8.71663	3.68901	37.6342	30.3266	-0.0674855	3.7565	-250747	11438271	0.286597	30.04	0.475643	72.8473	0.362803	21.8736	-0.0657763	8.15603	-0.475643	27.1527	-0.132527	8.84916	-281603	33085926	0.81769	81.9371	1.07053	36.5636	1.21854
2008_12	Dec	2008	587	27	0	0	0	0	954143	3.6623e+07	3.02652e+07	31.7198	6.6633	82.64	17.36	401851	1.23798e+07	9.0781e+06	22.5907	8.21618	73.3301	26.6699	9.54143	4.01851	38.3831	30.8069	0.139665	3.87884	576310	11803474	0.929464	29.8774	0.823721	72.5064	0.953728	21.637	-0.0130179	8.2292	-0.823721	27.4936	0.380936	9.16049	2.33978e+06	34283196	0.790367	81.8497	1.85557	36.5275	1.86141
2009_ 1	Jan	2009	588	28	0	0	0	0	1003155	4.17679e+07	3.44533e+07	34.3449	7.29161	82.4875	17.5125	412285	1.36597e+07	9.98334e+06	24.2147	8.91711	73.0859	26.9141	10.0316	4.12285	41.6365	33.1318	0.121656	4.00119	1.49106e+06	12168676	3.41695	29.7148	0.920512	72.1654	2.81425	21.4004	0.614754	8.30236	-0.920512	27.8346	0.559718	9.47183	6287409	35480464	0.725272	81.7622	5.14509	36.4914	4.55365
2009_ 2	Feb	2009	589	29	0	0	0	0	963868	4.03324e+07	3.30374e+07	34.2759	7.56841	81.9129	18.0871	393766	1.29565e+07	9.39545e+06	23.8605	9.04346	72.5156	27.4844	9.63868	3.93766	41.8443	32.9039	-0.185883	4.12354	422575	12533879	3.3517	29.5522	0.691107	71.8245	2.69665	21.1638	0.667934	8.37553	-0.691107	28.1755	-0.14449	9.78317	3.65463e+06	36677732	0.2382	81.6747	5.38897	36.4553	4.55178
2009_ 3	Mar	2009	590	30	0	0	0	0	1001797	4.09123e+07	3.34858e+07	33.4257	7.41321	81.8477	18.1523	428164	1.39155e+07	1.00403e+07	23.4497	9.05062	72.1522	27.8478	10.018	4.28164	40.8389	32.5003	0.0357473	4.24589	1.01638e+06	12899081	3.11068	29.3896	0.668701	71.4835	2.52245	20.9273	0.601924	8.44869	-0.668701	28.5165	-0.0765377	10.0945	3037317	37875000	0.26045	81.5872	4.41974	36.4192	3.76879
2009_ 4	Apr	2009	591	31			0	0	843195	3.37935e+07	2.54594e+07	30.194	9.88392	75.3382	24.6618	370351	1.23178e+07	8.04367e+06	21.7191	11.5409	65.301	34.699	8.43195	3.70351	40.0779	33.2599
2009_ 5	May	2009	592	32			0	0	676480	2.48921e+07	1.68364e+07	24.8883	11.9082	67.6376	32.3624	311715	1.01176e+07	5.91113e+06	18.9632	13.4946	58.4242	41.5758	6.7648	3.11715	36.7965	32.4579
2009_ 6	Jun	2009	593	33	1	1	0	0	644090	2.37471e+07	1.62441e+07	25.2203	11.649	68.4047	31.5953	300442	9.85804e+06	5.76877e+06	19.201	13.6108	58.5184	41.4816	6.4409	3.00442	36.8693	32.8118	0.184567	2.81985	297976	9560066	-0.583807	33.3956	0.586378	57.9321	-0.169311	19.3703	-0.431291	14.0421	-0.586378	42.0679	0.408225	6.03267	600075	23147060	1.24023	67.1644	-0.959746	37.829	-0.326485
2009_ 7	Jul	2009	594	34	1	2	0	0	644059	2.40379e+07	1.61411e+07	25.0616	12.2609	67.1487	32.8513	292868	9.70116e+06	5.54629e+06	18.9379	14.1868	57.1714	42.8286	6.44059	2.92868	37.3225	33.1247	0.101851	2.82683	183021	9518139	-0.0709497	33.1956	-0.703412	57.8748	-0.297964	19.2358	0.210578	13.9763	0.703412	42.1252	0.404424	6.03617	996896	23041000	-0.137051	67.2857	-0.309926	37.6324	-0.382205
2009_ 8	Aug	2009	595	35	1	3	0	0	640368	2.38642e+07	1.60956e+07	25.135	12.1314	67.4469	32.5531	295080	9.67146e+06	5.5477e+06	18.8007	13.9751	57.3615	42.6385	6.40368	2.9508	37.2664	32.7757	0.116994	2.83381	195249	9476211	-0.219939	32.9957	-0.45609	57.8176	-0.300718	19.1014	0.0647019	13.9104	0.45609	42.1824	0.364022	6.03966	929239	22934940	0.0398264	67.407	-0.169486	37.4358	-0.205778
2009_ 9	Sep	2009	596	36	1	4	0	0	606781	2.25529e+07	1.52117e+07	25.0695	12.0985	67.4491	32.5509	285480	9.37333e+06	5.40154e+06	18.9209	13.9127	57.6267	42.3733	6.06781	2.8548	37.1681	32.8336	0.0140176	2.84078	-60957.7	9434284	0.0378756	32.7957	-0.133643	57.7604	-0.0460102	18.9669	0.0681684	13.8445	0.133643	42.2396	0.0246605	6.04315	-276014	22828882	-0.0791788	67.5283	-0.0711951	37.2392	-0.168213
2009_10	Oct	2009	597	37	1	5	0	0	617185	2.3231e+07	1.5633e+07	25.3296	12.3106	67.2939	32.7061	293391	9.70388e+06	5.56759e+06	18.9767	14.0982	57.3749	42.6251	6.17185	2.93391	37.6402	33.0749	0.086151	2.84776	311521	9392356	0.479181	32.5957	-0.328216	57.7032	0.144227	18.8325	0.319596	13.7786	0.328216	42.2968	0.125209	6.04664	508132	22722822	-0.35568	67.6496	0.597523	37.0427	0.19483
2009_11	Nov	2009	598	38	1	6	0	0	584603	2.23073e+07	1.48746e+07	25.4439	12.7141	66.6803	33.3197	276953	9.04244e+06	5.22032e+06	18.8491	13.8006	57.7314	42.2686	5.84603	2.76953	38.1581	32.6497	-0.0852054	2.85474	-307986	9350429	0.253989	32.3957	0.0854275	57.6459	0.151107	18.698	0.0878854	13.7127	-0.0854275	42.3541	-0.204103	6.05013	-309441	22616762	-1.09057	67.7709	1.31201	36.8461	0.412219
2009_12	Dec	2009	599	39	1	7	0	0	593505	2.28744e+07	1.50657e+07	25.3843	13.157	65.8626	34.1374	286449	9.34454e+06	5.42003e+06	18.9214	13.7006	58.0021	41.9979	5.93505	2.86449	38.5413	32.622	0.00277806	2.86171	36037.8	9308501	0.426225	32.1958	0.413395	57.5887	0.357862	18.5636	0.0537243	13.6468	-0.413395	42.4113	-0.118574	6.05362	363725	22510704	-2.02956	67.8922	1.89178	36.6495	0.455594
2010_ 1	Jan	2010	600	40	1	8	0	0	564538	2.10424e+07	1.43058e+07	25.3408	11.9329	67.9857	32.0143	268607	8.69445e+06	5.05792e+06	18.8302	13.5385	58.1741	41.8259	5.64538	2.68607	37.2737	32.3687	-0.182619	2.86869	-572125	9266574	0.372859	31.9958	0.642625	57.5315	0.401042	18.4291	-0.0424642	13.5809	-0.642625	42.4685	-0.411736	6.05712	-1.36224e+06	22404644	-0.0277625	68.0135	0.820799	36.4529	0.515106
2010_ 2	Feb	2010	601	41	1	9	0	0	523960	1.9455e+07	1.31357e+07	25.07	12.0607	67.5183	32.4817	247594	7.95058e+06	4.59574e+06	18.5616	13.5497	57.8039	42.1961	5.2396	2.47594	37.1307	32.1114	-0.399725	2.87567	-1.27407e+06	9224646	0.31553	31.7958	0.329629	57.4743	0.266924	18.2947	0.0346863	13.5151	-0.329629	42.5257	-0.821007	6.06061	-2.84356e+06	22298584	-0.616499	68.1348	0.874451	36.2563	0.347377
2010_ 3	Mar	2010	602	42	1	10	0	0	590337	2.2148e+07	1.49002e+07	25.2401	12.2774	67.2756	32.7244	282644	9.14601e+06	5.23274e+06	18.5135	13.8452	57.2134	42.7866	5.90337	2.82644	37.5175	32.3588	-0.0562015	2.88264	-36706	9182719	0.762915	31.5959	-0.203651	57.417	0.353303	18.1602	0.396049	13.4492	0.203651	42.583	-0.160729	6.0641	-44568.2	22192526	-0.980479	68.2561	1.45778	36.0597	0.620467
2010_ 4	Apr	2010	603	43	1	11	0	0	556748	2.05192e+07	1.38276e+07	24.8364	12.0191	67.3887	32.6113	266559	8.52379e+06	4.82971e+06	18.1187	13.8584	56.6616	43.3384	5.56748	2.66559	36.8555	31.9771	-0.224028	2.88962	-617005	9140791	0.581221	31.3959	-0.698215	57.3598	0.0929406	18.0258	0.475078	13.3833	0.698215	42.6402	-0.500111	6.06759	-1.56726e+06	22086466	-0.988711	68.3774	0.992355	35.8631	0.319773
2010_ 5	May	2010	604	44	1	12	0	0	585368	2.17383e+07	1.43996e+07	24.5992	12.5369	66.2407	33.7593	282356	8.97159e+06	5.04385e+06	17.8635	13.9106	56.2203	43.7797	5.85368	2.82356	37.1361	31.774	-0.0730347	2.89659	-127273	9098863	0.578127	31.1959	-1.08232	57.3026	-0.0279007	17.8914	0.593184	13.3174	1.08232	42.6974	-0.217402	6.07108	-242131	21980406	-2.25792	68.4987	1.46958	35.6665	0.185609
2010_ 6	Jun	2010	605	45	1	13	0	0	585809	2.07824e+07	1.41147e+07	24.0943	11.3821	67.9164	32.0836	283028	8.92101e+06	5.03793e+06	17.8001	13.7198	56.4726	43.5274	5.85809	2.83028	35.4765	31.5199	-0.0732912	2.90357	-135930	9056936	0.523932	30.9959	-0.772725	57.2454	0.0431975	17.7569	0.46825	13.2515	0.772725	42.7546	-0.216484	6.07457	-1.0919e+06	21874348	-0.703591	68.6199	0.00657201	35.4699	-0.21625
2010_ 7	Jul	2010	606	46	1	14	0	0	609478	2.16424e+07	1.48519e+07	24.3682	11.1415	68.6241	31.3759	293942	9.23622e+06	5.23866e+06	17.8221	13.5998	56.7186	43.2814	6.09478	2.93942	35.5097	31.4219	0.0288722	2.91055	221213	9015008	0.62595	30.796	-0.469516	57.1881	0.19962	17.6225	0.414205	13.1856	0.469516	42.8119	0.0167142	6.07807	-125886	21768288	-0.117154	68.7412	0.236409	35.2733	0.160658
2010_ 8	Aug	2010	607	47	1	15	0	0	610009	2.1645e+07	1.49682e+07	24.5376	10.9454	69.1531	30.8469	297550	9.26388e+06	5.25111e+06	17.6478	13.486	56.6837	43.3163	6.10009	2.9755	35.4831	31.1338	0.0579758	2.91752	290795	8973081	0.537849	30.596	-0.447204	57.1309	0.159806	17.488	0.366278	13.1198	0.447204	42.8691	0.0185326	6.08156	-17236.3	21662228	0.290558	68.8625	0.406337	35.0767	0.433084
2010_ 9	Sep	2010	608	48	1	16	0	0	587603	1.99098e+07	1.43629e+07	24.4432	9.43983	72.14	27.86	292965	9.06964e+06	5.17296e+06	17.6572	13.3009	57.036	42.964	5.87603	2.92965	33.883	30.9581	0.00514917	2.9245	138486	8931153	0.562072	30.396	-0.0377329	57.0737	0.303681	17.3536	0.246986	13.0539	0.0377329	42.9263	-0.209019	6.08505	-1646393	21556168	3.15613	68.9838	-0.9971	34.8801	0.441671
2010_10	Oct	2010	609	49	1	17	0	0	596094	2.02437e+07	1.45263e+07	24.3692	9.59136	71.7573	28.2427	297625	9.02676e+06	5.15322e+06	17.3145	13.0148	57.0883	42.9117	5.96094	2.97625	33.9605	30.3293	0.0447725	2.93148	137531	8889226	0.133245	30.1961	0.0718069	57.0165	0.0953512	17.2191	0.0268459	12.988	-0.0718069	42.9835	-0.127601	6.08854	-1.20644e+06	21450110	2.65222	69.1051	-0.723016	34.6835	0.470654
2010_11	Nov	2010	610	50	1	18	0	0	615604	2.0879e+07	1.46808e+07	23.8478	10.0685	70.3138	29.6862	293124	8.75901e+06	4.99998e+06	17.0576	12.824	57.0838	42.9162	6.15604	2.93124	33.9163	29.8816	-0.00721391	2.93845	-88284.5	8847298	-0.114482	29.9961	0.124607	56.9592	-0.0271078	17.0847	-0.0980621	12.9221	-0.124607	43.0408	0.0640079	6.09203	-465046	21344050	1.08736	69.2264	-0.570667	34.487	0.0523182
2010_12	Dec	2010	611	51	1	19	0	0	663256	2.2385e+07	1.55693e+07	23.474	10.2761	69.5523	30.4477	314596	9.24637e+06	5.34517e+06	16.9906	12.4007	57.8083	42.1917	6.63256	3.14596	33.7501	29.3913	0.20053	2.94543	440999	8805371	-0.404858	29.7961	0.906337	56.902	0.04037	16.9502	-0.455558	12.8562	-0.906337	43.098	0.537036	6.09552	1146968	21237990	0.204583	69.3477	-0.540262	34.2904	-0.218519
2011_ 1	Jan	2011	612	52	1	20	0	0	658456	2.21328e+07	1.52551e+07	23.1679	10.4453	68.9251	31.0749	306464	8.8824e+06	5.0772e+06	16.567	12.4165	57.1602	42.8398	6.58456	3.06464	33.6132	28.9835	0.112233	2.95241	118954	8763443	-0.612645	29.5961	0.315451	56.8448	-0.248747	16.8158	-0.373868	12.7903	-0.315451	43.1552	0.485544	6.09902	1.00087e+06	21131932	-0.543874	69.469	-0.480587	34.0938	-0.421541
2011_ 2	Feb	2011	613	53	1	21			811945	2.11542e+07	1.82455e+07	22.4713	3.58246	86.2498	13.7502	355152	7.19664e+06	5.62481e+06	15.8378	4.42577	78.1589	21.8411	8.11945	3.55152	26.0538	20.2635
2011_ 3	Mar	2011	614	54	1	22			1312939	2.87238e+07	2.87238e+07	21.8775	0	100	0	536087	8.78612e+06	8.78612e+06	16.3894	0	100	0	13.1294	5.36087	21.8775	16.3894
2011_ 4	Apr	2011	615	55	1	23	1	1	1507506	3.17912e+07	3.17912e+07	21.0886	0	100	0	590152	9.65732e+06	9.65732e+06	16.3641	0	100	0	15.0751	5.90152	21.0886	16.3641	-1.49664	7.39816	-1.11048e+06	10767803	0.88993	15.4742	1.98952e-13	100	0.883885	15.4802	0	0	-1.06581e-14	1.06581e-14	-5.34597	20.421	-6979277	38770460	-3.69482e-13	100	0.741403	20.3472	0.748646
2011_ 5	May	2011	616	56	1	24	1	2	1996196	3.81407e+07	3.81407e+07	19.1067	0	100	0	747397	1.10986e+07	1.10986e+07	14.8496	0	100	0	19.962	7.47397	19.1067	14.8496	-0.291456	7.76543	-303574	11402147	-0.65143	15.5011	1.84741e-13	100	-0.657233	15.5069	0	0	-1.42109e-14	1.42109e-14	-1.47122	21.4332	-2.47365e+06	40614352	-3.41061e-13	100	-1.15774	20.2644	-1.15104
2011_ 6	Jun	2011	617	57	1	25	1	3	2192947	4.15979e+07	4.15979e+07	18.9689	0	100	0	796499	1.17967e+07	1.17967e+07	14.8106	0	100	0	21.9295	7.96499	18.9689	14.8106	-0.167699	8.13269	-239837	12036490	-0.717299	15.5279	1.7053e-13	100	-0.722859	15.5335	0	0	-1.77636e-14	1.77636e-14	-0.515866	22.4453	-860346	42458244	-3.12639e-13	100	-1.21273	20.1817	-1.20658
2011_ 7	Jul	2011	618	58	1	26	1	4	2387255	4.59093e+07	4.59093e+07	19.231	0	100	0	868797	1.30793e+07	1.30793e+07	15.0545	0	100	0	23.8725	8.68797	19.231	15.0545	0.188019	8.49995	408457	12670834	-0.500311	15.5548	1.7053e-13	100	-0.505628	15.5601	-8.88178e-16	8.88178e-16	-1.42109e-14	1.42109e-14	0.41506	23.4575	1.60717e+06	44302136	-2.84217e-13	100	-0.867923	20.0989	-0.862313
2011_ 8	Aug	2011	619	59	1	27	1	5	2661538	5.13839e+07	5.13839e+07	19.3061	0	100	0	952766	1.44236e+07	1.44236e+07	15.1387	0	100	0	26.6154	9.52766	19.3061	15.1387	0.660446	8.86721	1.11845e+06	13305178	-0.442977	15.5817	1.56319e-13	100	-0.448052	15.5867	-8.88178e-16	8.88178e-16	-1.42109e-14	1.42109e-14	2.14574	24.4696	5237894	46146024	-2.55795e-13	100	-0.71007	20.0162	-0.705005
2011_ 9	Sep	2011	620	60	1	28	1	6	2782119	5.33286e+07	5.33286e+07	19.1683	0	100	0	988846	1.49128e+07	1.49128e+07	15.081	0	100	0	27.8212	9.88846	19.1683	15.081	0.653984	9.23448	973239	13939522	-0.527553	15.6085	1.42109e-13	100	-0.532385	15.6134	-8.88178e-16	8.88178e-16	-1.06581e-14	1.06581e-14	2.33939	25.4818	5338658	47989916	-2.27374e-13	100	-0.765086	19.9334	-0.760564
2011_10	Oct	2011	621	61	1	29	1	7	2869921	5.51846e+07	5.51846e+07	19.2286	0	100	0	1017512	1.55318e+07	1.55318e+07	15.2645	0	100	0	28.6992	10.1751	19.2286	15.2645	0.573381	9.60174	957942	14573865	-0.370896	15.6354	1.13687e-13	100	-0.375486	15.64	-1.77636e-15	1.77636e-15	-7.10543e-15	7.10543e-15	2.20526	26.4939	5.35078e+06	49833808	-1.98952e-13	100	-0.622053	19.8507	-0.618076
2011_11	Nov	2011	622	62	1	30	1	8	2957603	5.68394e+07	5.68394e+07	19.218	0	100	0	1054404	1.59883e+07	1.59883e+07	15.1633	0	100	0	29.576	10.544	19.218	15.1633	0.575038	9.969	780057	15208209	-0.498937	15.6623	1.13687e-13	100	-0.503283	15.6666	-1.77636e-15	1.77636e-15	-3.55271e-15	3.55271e-15	2.06993	27.5061	5161652	51677700	-1.7053e-13	100	-0.549859	19.7679	-0.546425
2011_12	Dec	2011	623	63	1	31	1	9	3023652	5.83268e+07	5.83268e+07	19.2902	0	100	0	1081031	1.64914e+07	1.64914e+07	15.2553	0	100	0	30.2365	10.8103	19.2902	15.2553	0.474046	10.3363	648894	15842553	-0.433827	15.6891	9.9476e-14	100	-0.437931	15.6932	-8.88178e-16	8.88178e-16	-3.55271e-15	3.55271e-15	1.71826	28.5183	4805177	53521592	-1.42109e-13	100	-0.394978	19.6852	-0.392088
2012_ 1	Jan	2012	624	64	1	32	1	10	3095629	6.12486e+07	6.12486e+07	19.7855	0	100	0	1107466	1.70769e+07	1.70769e+07	15.4198	0	100	0	30.9563	11.0747	19.7855	15.4198	0.371133	10.7035	599980	16476897	-0.296213	15.716	8.52651e-14	100	-0.300073	15.7198	-8.88178e-16	8.88178e-16	0	0	1.42588	29.5304	5883151	55365484	-1.13687e-13	100	0.183126	19.6024	0.185472
2012_ 2	Feb	2012	625	65	1	33	1	11	2986645	5.88029e+07	5.88029e+07	19.6886	0	100	0	1052491	1.61859e+07	1.61859e+07	15.3786	0	100	0	29.8664	10.5249	19.6886	15.3786	-0.54588	11.0708	-925384	17111240	-0.364236	15.7429	7.10543e-14	100	-0.367853	15.7465	-8.88178e-16	8.88178e-16	3.55271e-15	-3.55271e-15	-0.676113	30.5426	1.59351e+06	57209372	-8.52651e-14	100	0.168968	19.5196	0.17077
2012_ 3	Mar	2012	626	66	1	34	1	12	3442970	6.77091e+07	6.77091e+07	19.6659	0	100	0	1208449	1.87032e+07	1.87032e+07	15.477	0	100	0	34.4297	12.0845	19.6659	15.477	0.646437	11.4381	957630	17745584	-0.292679	15.7697	5.68434e-14	100	-0.296053	15.7731	0	0	-7.10543e-15	7.10543e-15	2.87498	31.5547	8655848	59053264	-5.68434e-14	100	0.229018	19.4369	0.230275
2012_ 4	Apr	2012	627	67	1	35	1	13	3300258	6.49667e+07	6.49667e+07	19.6853	0	100	0	1164709	1.82131e+07	1.82131e+07	15.6375	0	100	0	33.0026	11.6471	19.6853	15.6375	-0.158225	11.8053	-166828	18379928	-0.159116	15.7966	4.26326e-14	100	-0.162248	15.7997	0	0	-3.55271e-15	3.55271e-15	0.43571	32.5669	4.0695e+06	60897156	-2.84217e-14	100	0.331198	19.3541	0.331911
2012_ 5	May	2012	628	68	1	36	1	14	3631565	6.93936e+07	6.93936e+07	19.1085	0	100	0	1278177	1.94692e+07	1.94692e+07	15.232	0	100	0	36.3157	12.7818	19.1085	15.232	0.609192	12.1726	454931	19014272	-0.591442	15.8235	2.84217e-14	100	-0.594331	15.8263	-8.88178e-16	8.88178e-16	0	0	2.73663	33.579	6652537	62741048	0	100	-0.162923	19.2714	-0.162753
2012_ 6	Jun	2012	629	69	1	37	1	15	3601907	6.87328e+07	6.87328e+07	19.0823	0	100	0	1266960	1.93124e+07	1.93124e+07	15.2431	0	100	0	36.0191	12.6696	19.0823	15.2431	0.129759	12.5398	-336185	19648616	-0.60719	15.8503	2.84217e-14	100	-0.609836	15.853	0	0	0	0	1.42789	34.5912	4147846	64584940	2.84217e-14	100	-0.106287	19.1886	-0.106662
2012_ 7	Jul	2012	630	70	1	38	1	16	3221124	7.18452e+07	7.18452e+07	22.3044	0	100	0	1278513	2.03711e+07	2.03711e+07	15.9334	0	100	0	32.2112	12.7851	22.3044	15.9334	-0.121974	12.9071	88157.2	20282960	0.0562645	15.8772	0	100	0.0538611	15.8796	-8.88178e-16	8.88178e-16	-7.10543e-15	7.10543e-15	-3.39209	35.6033	5.41635e+06	66428832	5.68434e-14	100	3.19852	19.1059	3.1976
2012_ 8	Aug	2012	631	71	1	39	1	17	3895168	7.3275e+07	7.3275e+07	18.8118	0	100	0	1381280	2.14354e+07	2.14354e+07	15.5185	0	100	0	38.9517	13.8128	18.8118	15.5185	0.538435	13.2744	518066	20917302	-0.385565	15.904	-1.42109e-14	100	-0.387725	15.9062	-8.88178e-16	8.88178e-16	-3.55271e-15	3.55271e-15	2.3362	36.6155	5002273	68272720	8.52651e-14	100	-0.211341	19.0231	-0.212804
2012_ 9	Sep	2012	632	72	1	40	1	18	3622712	6.72879e+07	6.72879e+07	18.5739	0	100	0	1296668	2.04287e+07	2.04287e+07	15.7547	0	100	0	36.2271	12.9667	18.5739	15.7547	-0.674949	13.6416	-1.12297e+06	21551646	-0.176167	15.9309	-2.84217e-14	100	-0.178084	15.9328	-1.77636e-15	1.77636e-15	-3.55271e-15	3.55271e-15	-1.40052	37.6276	-2.82868e+06	70116616	1.13687e-13	100	-0.366444	18.9404	-0.36845
2012_10	Oct	2012	633	73	1	41	1	19	3941513	7.39407e+07	7.39407e+07	18.7595	0	100	0	1444160	2.32132e+07	2.32132e+07	16.0739	0	100	0	39.4151	14.4416	18.7595	16.0739	0.432709	14.0089	1.02725e+06	22185990	0.116093	15.9578	-2.84217e-14	100	0.114418	15.9595	-1.77636e-15	1.77636e-15	0	0	0.775342	38.6398	1.98017e+06	71960504	1.42109e-13	100	-0.0981343	18.8576	-0.100685
2012_11	Nov	2012	634	74	1	42	1	20	3900049	7.23866e+07	7.23866e+07	18.5604	0	100	0	1442052	2.36031e+07	2.36031e+07	16.3677	0	100	0	39.0005	14.4205	18.5604	16.3677	0.044366	14.3762	782726	22820334	0.383049	15.9846	-4.26326e-14	100	0.381616	15.9861	-2.66454e-15	2.66454e-15	3.55271e-15	-3.55271e-15	-0.651454	39.6519	-1.4178e+06	73804392	1.7053e-13	100	-0.214411	18.7748	-0.217507
2012_12	Dec	2012	635	75	1	43	1	21	3677444	68650858	68650858	18.6681	0	100	0	1359791	22515566	22515566	16.5581	0	100	0	36.7744	13.5979	18.6681	16.5581	-1.14551	14.7434	-939112	23454678	0.5466	16.0115	-5.68434e-14	100	0.545411	16.0127	-2.66454e-15	2.66454e-15	3.55271e-15	-3.55271e-15	-3.88965	40.6641	-6997429	75648288	1.98952e-13	100	-0.0239975	18.6921	-0.0276369
												34.8702	13.157	100	34.1374	1444160	2.36031e+07	2.36031e+07	28.6271	14.1868	100	43.7797	39.4151	14.4416	43.6919	36.7363	0.660446	14.7434	1.49106e+06	23454678	3.76947	34.105	1.29279	100	2.81425	27.7881	1.5922	14.0421	1.93504	43.1552	2.87498	40.6641	8655848	75648288	3.15613	100	6.47824	37.829	4.55365
												16.56	3.65567	65.8626	0	61302	2.13133e+06	1.74331e+06	14.8106	0	56.2203	0	1.12992	0.61302	18.5604	14.8106	-1.49664	0.697761	-2.7951e+06	2.30821e+06	-9.24317	15.4742	-1.93504	56.8448	-7.19446	15.4802	-2.06167	0	-1.29279	-3.55271e-15	-5.34597	1.06571	-10971128	3.1542e+06	-3.70249	67.1644	-15.2895	18.6921	-12.5865
												0.474905	0.27785	0.658626	0	0.0424482	0.0902991	0.0738594	0.517365
[truncated: 5 more columns]
